# Supplementary material for: Social structure and Escherichia coli sharing in a group-living wild primate, Verreaux’s sifaka
Source: BMC Ecol. 2016 Feb 12;16:6. doi: 10.1186/s12898-016-0059-y (PMC4751723; doi:10.1186/s12898-016-0059-y)
Supplement: Supplementary file 1 — 10.1186/s12898-016-0059-y Isolates and host characteristics. A table including all of the E. coli isolates recovered in this study, together with information on their hosts, sampling date, and MLST profile. [file 12898_2016_59_MOESM1_ESM.xlsx]

## Sheet: Tabelle1
Sample ID	Individual	Host Species	Group	Group size at sampling	Birthgroup	Sex	Year of birth	Status	Collection Date	ST	adkEc	fumCEc	gyrBEc	icdEc	mdhEc	purAEc	recAEc
LB336910	Augusta	Propithecus verreauxi	E	5	E	female	2008	natal	2013-09-10	4177	76	14	121	36	17	11	96
LB336918	Augusta	Propithecus verreauxi	E	5	E	female	2008	natal	2013-09-10	4177	76	14	121	36	17	11	96
LB359526#1	Augusta	Propithecus verreauxi	E	5	E	female	2008	natal	2014-03-12	4011	13	39	377	36	30	14	82
LB359582#1	Augusta	Propithecus verreauxi	E	5	E	female	2008	natal	2014-03-12	4011	13	39	377	36	30	14	82
LB359569#1	Beroboka	Propithecus verreauxi	C	4	C	female	2002	natal	2014-04-30	4009	13	39	9	13	17	11	26
LB359534#1	Betioky	Propithecus verreauxi	C	4	C	male	2013	natal	2014-04-11	491	13	39	19	36	30	14	82
LB359589#1	Betioky	Propithecus verreauxi	C	4	C	male	2013	natal	2014-04-11	4569	38	39	30	13	17	68	28
LB336903#b	Bochum	Propithecus verreauxi	C	4	B	male	2001	immigrant	2013-08-20	491	13	39	19	36	30	14	82
LB336912#b	Bochum	Propithecus verreauxi	C	4	B	male	2001	immigrant	2013-08-20	491	13	39	19	36	30	14	82
LB336903#a	Bochum	Propithecus verreauxi	C	4	B	male	2001	immigrant	2013-08-20	501	35	132	2	27	37	5	4
LB336912#a	Bochum	Propithecus verreauxi	C	4	B	male	2001	immigrant	2013-08-20	501	35	132	2	27	37	5	4
LB359528#1	Bochum	Propithecus verreauxi	C	4	B	male	2001	immigrant	2014-03-13	714	126	160	131	6	5	5	99
LB359584#1	Bochum	Propithecus verreauxi	C	4	B	male	2001	immigrant	2014-03-13	4009	13	39	9	13	17	11	26
LB359552#1	Born	Propithecus verreauxi	S3	6	NA	male	NA	immigrant	2014-04-13	501	35	132	2	27	37	5	4
LB359607#1	Born	Propithecus verreauxi	S3	6	NA	male	NA	immigrant	2014-04-13	501	35	132	2	27	37	5	4
LB359532#1	Brisbane	Propithecus verreauxi	E	4	E	male	2008	natal	2014-04-02	491	13	39	19	36	30	14	82
LB309305#1	Columbus	Propithecus verreauxi	F	5	F	male	2012	natal	2013-03-25	4010	76	13	190	425	17	30	25
LB309342#1	Columbus	Propithecus verreauxi	F	5	F	male	2012	natal	2013-03-25	4010	76	13	190	425	17	30	25
LB359537#1	Davos	Propithecus verreauxi	H	4	H	male	2013	natal	2014-04-11	126	13	43	19	37	17	25	25
LB359592#1	Davos	Propithecus verreauxi	H	4	H	male	2013	natal	2014-04-11	4009	13	39	9	13	17	11	26
LB359527#1	Francisco	Propithecus verreauxi	F	6	F1	male	2002	immigrant	2014-03-12	196	6	19	3	16	9	8	6
LB359535#1	Fresno	Propithecus verreauxi	F	6	F	male	2013	natal	2014-04-11	501	35	132	2	27	37	5	4
LB359590#1	Fresno	Propithecus verreauxi	F	6	F	male	2013	natal	2014-04-11	501	35	132	2	27	37	5	4
LB359562#1	Gandhi	Propithecus verreauxi	L	4	L	male	2010	natal	2014-04-23	4570	80	186	6	479	196	2	165
LB359613#1	Gandhi	Propithecus verreauxi	L	4	L	male	2010	natal	2014-04-23	4570	80	186	6	479	196	2	165
LB359599#1	Gaya	Propithecus verreauxi	L	4	L	female	2013	natal	2014-04-12	4009	13	39	9	13	17	11	26
LB359571#1	Geneva	Propithecus verreauxi	H	4	H	female	1991	natal	2014-05-01	491	13	39	19	36	30	14	82
LB359619#1	Geneva	Propithecus verreauxi	H	4	H	female	1991	natal	2014-05-01	491	13	39	19	36	30	14	82
LB309306#1	Glasgow	Propithecus verreauxi	S2	3	S2	male	2012	natal	2013-03-25	491	13	39	19	36	30	14	82
LB309307#1	Glasgow	Propithecus verreauxi	S2	3	S2	male	2012	natal	2013-03-25	491	13	39	19	36	30	14	82
LB309344#1	Glasgow	Propithecus verreauxi	S2	3	S2	male	2012	natal	2013-03-25	491	13	39	19	36	30	14	82
LB309344#2	Glasgow	Propithecus verreauxi	S2	3	S2	male	2012	natal	2013-03-25	491	13	39	19	36	30	14	82
LB309312#1	Goa	Propithecus verreauxi	L	3	L	female	2003	natal	2013-03-26	131	53	40	47	13	36	28	29
LB309349#1	Goa	Propithecus verreauxi	L	3	L	female	2003	natal	2013-03-26	131	53	40	47	13	36	28	29
LB359556#1	Gouda	Propithecus verreauxi	S3	6	S3	female	2000	natal	2014-04-15	4009	13	39	9	13	17	11	26
LB359611#1	Gouda	Propithecus verreauxi	S3	6	S3	female	2000	natal	2014-04-15	4009	13	39	9	13	17	11	26
LB309308#1	Helena	Propithecus verreauxi	F	5	F	female	2008	natal	2013-03-26	501	35	132	2	27	37	5	4
LB309345#1	Helena	Propithecus verreauxi	F	5	F	female	2008	natal	2013-03-26	501	35	132	2	27	37	5	4
LB336906	Ichino	Propithecus verreauxi	J	6	J	male	2009	natal	2013-08-20	4177	76	14	121	36	17	11	96
LB336914	Ichino	Propithecus verreauxi	J	6	J	male	2009	natal	2013-08-20	4177	76	14	121	36	17	11	96
LB309311#1	Kamikaze	Propithecus verreauxi	J	7	J	female	2012	natal	2013-03-26	101	43	41	15	18	11	7	6
LB309348#1	Kamikaze	Propithecus verreauxi	J	7	J	female	2012	natal	2013-03-26	101	43	41	15	18	11	7	6
LB359553#1	Kansas	Propithecus verreauxi	F1	3	F1	male	2008	natal	2014-04-14	131	53	40	47	13	36	28	29
LB359608#1	Kansas	Propithecus verreauxi	F1	3	F1	male	2008	natal	2014-04-14	131	53	40	47	13	36	28	29
LB359614#1	Knuta	Propithecus verreauxi	J	7	J	female	2007	natal	2014-04-29	101	43	41	15	18	11	7	6
LB336908	Lincoln	Propithecus verreauxi	F1	5	F1	male	2007	natal	2013-08-20	349	34	36	39	87	67	16	4
LB336916	Lincoln	Propithecus verreauxi	F1	5	F1	male	2007	natal	2013-08-20	349	34	36	39	87	67	16	4
LB371746	Mafybe	Propithecus verreauxi	L	3	C	male	1997	immigrant	2013-08-22	4009	13	39	9	13	17	11	26
LB309303#1	Manombo	Propithecus verreauxi	C	4	C	male	2012	natal	2013-03-25	491	13	39	19	36	30	14	82
LB309340#1	Manombo	Propithecus verreauxi	C	4	C	male	2012	natal	2013-03-25	491	13	39	19	36	30	14	82
LB359575#1	Marojejy	Propithecus verreauxi	F	6	C	male	2008	immigrant	2014-05-04	4570	80	186	6	479	196	2	165
LB359621#1	Marojejy	Propithecus verreauxi	F	6	C	male	2008	immigrant	2014-05-04	4570	80	186	6	479	196	2	165
LB309320#1	Melbourne	Propithecus verreauxi	E	5	E	male	2003	natal	2013-04-16	121	13	21	13	22	17	36	15
LB336905	Melbourne	Propithecus verreauxi	E	5	E	male	2003	natal	2013-08-20	501	35	132	2	27	37	5	4
LB359615#1	Montreal	Propithecus verreauxi	J	7	G	male	2007	immigrant	2014-04-29	101	43	41	15	18	11	7	6
LB359617#1	Niagara	Propithecus verreauxi	G	6	G	female	1998	natal	2014-04-30	4571	384	36	39	87	67	16	4
LB359598#1	Nova	Propithecus verreauxi	G	6	G	female	2009	natal	2014-04-11	4572	6	586	75	480	367	2	2
LB359543#1	Nova	Propithecus verreauxi	G	6	G	female	2009	natal	2014-04-11	4601	13	21	13	487	17	14	15
LB309321#1	Sapporo	Propithecus verreauxi	H	4	NA	male	1994	immigrant	2013-04-16	121	13	21	13	22	17	36	15
LB371747	Sapporo	Propithecus verreauxi	H	4	NA	male	1994	immigrant	2013-08-22	4571	384	36	39	87	67	16	4
LB359591#1	Sapporo	Propithecus verreauxi	H	4	NA	male	1994	immigrant	2014-04-11	501	35	132	2	27	37	5	4
LB359536#1	Sapporo	Propithecus verreauxi	H	4	NA	male	1994	immigrant	2014-04-11	4571	384	36	39	87	67	16	4
LB309309#1	Savannah	Propithecus verreauxi	F1	3	F	female	1999	natal	2013-03-26	4009	13	39	9	13	17	11	26
LB309346#1	Savannah	Propithecus verreauxi	F1	3	F	female	1999	natal	2013-03-26	4009	13	39	9	13	17	11	26
LB359585#1	Sendai	Propithecus verreauxi	J	7	NA	male	NA	immigrant	2014-03-13	583	15	24	10	46	17	37	36
LB359529#1	Sendai	Propithecus verreauxi	J	7	NA	male	NA	immigrant	2014-03-13	4009	13	39	9	13	17	11	26
LB309353#1	Sissy	Propithecus verreauxi	E	5	A	female	2002	immigrant	2013-03-28	4011	13	39	377	36	30	14	82
LB359554#1	Swansea	Propithecus verreauxi	S2	2	S2	female	2000	natal	2014-04-14	131	53	40	47	13	36	28	29
LB359609#1	Swansea	Propithecus verreauxi	S2	2	S2	female	2000	natal	2014-04-14	2005	6	29	14	16	9	8	14
LB359533#1	Tenali	Propithecus verreauxi	C	4	L	male	2007	immigrant	2014-04-11	135	13	39	50	13	16	37	25
LB359588#1	Tenali	Propithecus verreauxi	C	4	L	male	2007	immigrant	2014-04-11	4567	88	103	19	36	23	14	26
LB359551#1	Venlo	Propithecus verreauxi	S3	7	NA	male	NA	immigrant	2014-04-13	4009	13	39	9	13	17	11	26
LB359606#1	Venlo	Propithecus verreauxi	S3	7	NA	male	NA	immigrant	2014-04-13	4009	13	39	9	13	17	11	26
LB309341#1	Wagga	Propithecus verreauxi	E	5	E	female	2012	natal	2014-03-25	28	13	21	13	22	17	14	15
LB309304#1	Wagga	Propithecus verreauxi	E	5	E	female	2012	natal	2014-03-25	4571	384	36	39	87	67	16	4
LB359539#1	Yokohama	Propithecus verreauxi	J	7	J	female	NA	natal	2014-04-11	126	13	43	19	37	17	25	25
LB359594#1	Yokohama	Propithecus verreauxi	J	7	J	female	NA	natal	2014-04-11	126	13	43	19	37	17	25	25
LB359566#1	Yokohama	Propithecus verreauxi	J	7	J	female	NA	natal	2014-04-29	4571	384	36	39	87	67	16	4
LB359616#1	Yokohama	Propithecus verreauxi	J	7	J	female	NA	natal	2014-04-29	4571	384	36	39	87	67	16	4
LB359538#1	Yono	Propithecus verreauxi	J	7	J	male	2013	natal	2014-04-11	4571	384	36	39	87	67	16	4
LB359593#1	Yono	Propithecus verreauxi	J	7	J	male	2013	natal	2014-04-11	4571	384	36	39	87	67	16	4
