# Supplementary material for: Social structure and Escherichia coli sharing in a group-living wild primate, Verreaux’s sifaka
Source: BMC Ecol. 2016 Feb 12;16:6. doi: 10.1186/s12898-016-0059-y (PMC4751723; doi:10.1186/s12898-016-0059-y)
Supplement: Supplementary file 2 — 10.1186/s12898-016-0059-y Dyadic home range overlap and intergroup encounter rates. A table of home range overlap and intergroup encounter rates per group-dyad. [file 12898_2016_59_MOESM2_ESM.xlsx]

## Sheet: HRoverlap_Enc_all
Group-dyad	Mean home range overlap (ha)	Mean Utilization Distribution Overlap Index (UDOI)	Mean encounter rate (encounters/day)
CE	3.04	0.0934636	0.704796
CF	0.64	0.0019	0.0448052
CF1	0	0	0
CG	1.58	0.00794	0.195238
CH	0.13	4e-05	0.00549451
CJ	0	0	0
CL	1.54	0.00564	0.107143
EF	2.69	0.0418216	0.332667
EF1	0	0	0
EG	0.47	0.00209	0.0722789
EH	1.97	0.0295103	0.363095
EJ	0	0	0
EL	0	0	0
FF1	3.88	0.0986402	0.601732
FG	0	0	0
FH	0	0	0
FJ	0	0	0
FL	0	0	0
GF1	0	0	0
GH	0.58	0.00341	0.0769231
GJ	0.77	0.00825	0.161905
GL	0.18	0.00017	0.0769231
HF1	0	0	0
HJ	1.4	0.01872	0.393407
HL	0	0	0
JF1	0	0	0
JL	0	0	0
LF1	0	0	0
